# Supplementary material for: Clinical manifestations and immune correlations in anti-centromere antibody-positive and anti-SSA/Ro antibody-positive primary Sjögren’s syndrome: A retrospective analysis
Source: PLoS One. 2025 Aug 15;20(8):e0322845. doi: 10.1371/journal.pone.0322845 (PMC12356515; doi:10.1371/journal.pone.0322845)
Supplement: S1 Data — (XLS) [file pone.0322845.s001.xls]

## Sheet: Sheet1
type	gender	age	course of disease	WBC	N%	L%	M%	EOS%	BAS%	N	L	M	EOS	BAS	RBC	HB	HCT	MCHC	MCV	MCH	RDW	PLT	MPV	PCT	PDW	LPR	CRP		B	C	O	RF			IGA	IGG	IGM	C3	C4		ANA	dsDNA（qualitative）	RNP	Sm	SSA/R060kD	SSA/R052kD	SS-B/La	Scl-70	PM-Scl
1	0	79	1	6.4	55.4	23.6	18.7	2	0.3	3.5	1.5	1.2	0.13	0.02	4	117	36.8	318	92	29.3	12.8	330	10.1	0.33	11	24.7			53.6	67.3	<25.0	<20.0			0.9	20.1	0.31	98.5	21		1:160	N	N	N	(+)	N	(+)	N	N
1	1	70	48	7	71.4	16.7	11.1	0.7	0.1	5	1.2	0.8	0.05	0.01	3.18	97	29.2	332	91.8	30.5	12.5	184	11.1	0.2	13	32.8	14		29.4	29.6	<25.0	276			7.19	29	1.29	49.6	26.2		1:160	N	N	N	(+++)	(+++)	N	N	N
1	1	56	48	4.2	42.8	42.5	11.2	3.3	0.2	1.8	1.8	0.5	0.14	0.01	4.18	138	40.9	337	97.8	33	12.1	119	11.4	0.14	14.2	36.2	1.4		37.9	2.9	31.6	<20.0			3.87	15.6	0.65	105	27.1		1:80	N	N	N	(+)	N	(+)	N	N
1	1	46	36	5	73.5	19.9	6	0.2	0.4	3.7	1	0.3	0.01	0.02	4.59	139	40.7	342	88.7	30.3	12	223	10.9	0.24	13.6	32.4	0.6		34.1	1.3	<25.0	<20.0			2.93	15.3	1.05	82.8	12.1		1:160	N	N	N	(++)	(+++)	(++)	N	N
1	1	64	12	3.1	31.9	55.8	11	1	0.3	1	1.7	0.3	0.03	0.01	3.74	114	34.4	331	92	30.5	13.5	159	10.2	0.16	11	24.5	1.6		29.5	1.8	33.9	79.1			2.65	18.3	1.07	39.2	18		1:160	N	N	N	(+++)	(+++)	N	N	N
1	1	51	6	5.4	63.2	22.6	4	9.6	0.6	3.4	1.2	0.2	0.52	0.03	3.91	123	36.8	334	94.1	31.5	12.4	180	10.9	0.2	13.9	32.4	1.2		45.7	2.6	48.6	<20.0			3.1	15.1	2.62	111	22.7		1:320	N	N	N	32.81	N	N	N	N
1	1	63	6	4.6	57.4	33.3	7.8	1.1	0.4	2.7	1.5	0.4	0.05	0.02	4.66	150	44	341	94.4	32.2	12.6	206	12.1	0.25	15.5	42.3	3		38.4	4.1	28.1	<20.0			3.82	22.1	1.19	107	22.2		1:320	N	N	N	(++)	N	(+)	N	N
1	1	54	4	4.2	53.3	33.6	10.7	1.9	0.5	2.3	1.4	0.5	0.08	0.02	3.34	105	31.9	329	95.5	31.4	13	237	9.7	0.23	10.3	21	<0.5		44.8	1.9	33.3	<20.0			2.86	23	0.99	97.9	23.3		1:320	N	N	N	(+++)	(+)	N	N	N
1	1	33	5	5.8	51.1	40.1	6.9	1.4	0.5	3	2.3	0.4	0.08	0.03	4.34	140	43.2	324	99.5	32.3	11.4	373	9.7	0.36	10.6	22.4	<0.5		35.8	1.8	103	<20.0			4.05	16	1.16	100	21.7		1:100	N	N	N	(++)	N	N	N	N
1	0	68	2	5.3	52.8	37.4	6.8	2.8	0.2	2.8	2	0.4	0.15	0.01	4.19	118	38.1	310	90.9	28.2	14.1	215	12.2	0.26	15.1	41.9	1.4		50.6	12.4	<25.0	<20.0			1.95	15.3	1.79	124	31.4		1:100	N	N	N	(+)	N	N	N	N
1	1	56	12	4.1	58.9	30.6	8.8	1	0.7	2.4	1.3	0.4	0.04	0.03	4.02	126	37.6	335	93.5	31.3	12.4	208	10.7	0.22	12	30.6	1.2		40	2.2	29.6	400			6.85	31.4	2.36	80.9	16.7		1:1000	N	N	N	(++)	(++)	(+)	N	N
1	1	68	7	6.7	51.2	40.3	6.1	2.1	0.3	3.4	2.7	0.4	0.14	0.02	4.28	136	41.5	328	97	31.8	11.7	245	9.6	0.24	10.5	21.7	<0.5		40.3	1.7	49.3	<20.0			4.35	14.1	2.27	101	26.3		1:100	N	N	N	N	32.66	N	N	N
1	1	71	1	4.9	67	17.9	5.3	9.4	0.4	3.3	0.9	0.3	0.46	0.02	3.2	104	30.6	340	95.6	32.5	13.2	212	10.8	0.23	12.4	31.1	7.3		45.5	8.1	<25.0	49.2			3.21	18.2	1.84	110	22.6		1:1000	N	N	N	(++)	(+++)	(++)	N	N
1	1	62	240	3.7	61.1	28.4	9.7	0.5	0.3	2.3	1.1	0.4	0.02	0.01	3.91	115	35.2	327	90	29.4	12.5	148	11	0.16	12.9	32.5	1.1		30.3	2.4	54.9	572			6.26	33	1.33	91	18.6		1:1000	N	N	N	(+++)	(+++)	N	N	N
1	1	52	48	3.2	67.2	21.8	8.8	1.9	0.3	2.1	0.7	0.3	0.06	0.01	3.32	83	27	307	81.3	25	15.2	285	9.5	0.27	9.4	19						57.3			3.38	20.7	1.6	63.2	14.8		1:1000	N	N	N	(+++)	(++)	(++)	N	N
1	1	77	24	3.4	40.5	40.8	11.1	6.1	1.5	1.4	1.4	0.4	0.21	0.05	3.9	123	38.3	321	98.2	31.5	12.8	102	12.5	0.13	15.4	42.8	3.8		37.7	14.8	28.3	<20.0			2.86	14.4	3.17	83.4	23.4		1:100	N	N	N	N	(+++)	N	N	N
1	1	70	36	4	58.1	29	10.1	2.5	0.3	2.3	1.2	0.4	0.1	0.01	3.28	97	31.2	311	95.1	29.6	15.6	175	10.9	0.19	12.5	31.4	1.9		44.2	3.6	37.6	32.2			3.79	25.7	0.57	89	19.8		1:1000	N	N	N	>400.00	>400.00	>400.00	N	N
1	1	66	120	3.7	62	29	6.8	1.4	0.8	2.3	1.1	0.3	0.05	0.03	2.99	98	29.8	329	99.7	32.8	12.6	189	10.3	0.19	11.6	26.4	<0.5		27.6	2.2	39.2	50.1			2.1	17.4	0.95	64.2	9.46		1:1000	N	N	N	>400.00	>400.00	51.51	N	N
1	0	39	6	4.2	51.8	38.3	7.6	2.1	0.2	2.2	1.6	0.3	0.09	0.01	4.61	149	43.1	346	93.5	32.3	12.7	189	10	0.19	10.6	25.4	<0.5		39.5	1.9	65.4	78.4			2.23	17	1.52	116	22.3		1:320	N	N	N	>400.00	>400.00	34.92	N	N
1	1	53	1	6.2	57.2	35.2	5.5	1.8	0.3	3.6	2.2	0.3	0.11	0.02	5.81	162	49.9	325	85.9	27.9	12.2	166	11.9	0.2	16	41.2	6.1		39.2	3.4	49.5	<20.0			5.08	18.5	3.69	102	16.9		1:640	N	N	N	N	(+)	N	N	N
1	1	35	1	2.8	68.4	21.2	10.4	0	0	1.9	0.6	0.3	0	0	4.12	100	33.2	301	80.6	24.3	21.5	61			11.9		2.7		34	5	41.3	152			4	34	0.99	78.5	21.7		1:1000	N	N	N	(+++)	(++)	(+)	N	N
1	1	36	1	6.2	69	17.5	11.9	1.4	0.2	4.3	1.1	0.7	0.09	0.01	3.72	114	33.8	337	90.9	30.6	12.1	332	9.9	0.33	11.2	24			65.9	70.9	44.7	<20.0			6.31	17.2	0.98	94.9	29.2		1:100	N	N	N	296.18	N	N	N	N
1	1	54	12	6.5	65.2	26.4	7.4	0.5	0.5	4.2	1.7	0.5	0.03	0.03	4.59	140	40.5	346	88.2	30.5	12.8	194	11.8	0.23	13.5	38.9			27	1.3	41.9	<20.0			2.77	12.9	0.95	77.9	19.6		1:320	N	N	N	N	>400.00	N	N	N
1	1	40	60	4.2	49.9	41.4	7.7	0.5	0.5	2.1	1.7	0.3	0.02	0.02	4	118	35	337	87.5	29.5	12.9	233	9.1	0.21	8.9	17	<0.5		33.9	1.6	63.4	<20.0			2.66	13.8	0.78	78.7	18.8		1:100	N	N	N	62.11	N	N	N	N
1	1	50	240	2.1	25.1	66.2	6.8	1.4	0.5	0.5	1.4	0.1	0.03	0.01	3.99	115	33.8	340	84.7	28.8	12.2	189	9.5	0.18	10.5	21.2			38	4.1	71.2	400			5	26.6	1.33	69.2	13.7		1:1000	N	N	N	>400.00	>400.00	N	N	N
1	0	36	1	10.3	55.2	33	10.6	0.6	0.6	5.7	3.4	1.1	0.06	0.06	4.26	136	40	340	93.9	31.9	12.6	213	9.9	0.21	10.8	23.9	0.7		26.7	1.3	<25.0	<20.0			3.7	13.8	0.95	98.1	16.9		1:320	N	N	N	>400.00	>400.00	N	N	N
1	1	55	24	3.4	85.4	12.2	2.1	0	0.3	2.9	0.4	0.1	0	0.01	4.04	113	36.8	307	91.1	28	13.2	255	13.1	0.33	17.3	47.4	3.1		31.2	3.3	34.4	<20.0			1.01	13.2	2.42	90.5	18.1		1:320	N	N	N	N	>400.00	N	N	N
1	1	56	24	1	66.9	28.2	2.9	1	1	0.7	0.3	0	0.01	0.01	2.81	89	26.1	341	92.9	31.7	13.5	102	10.8	0.11	12.4	30.9			14.8	1.8	29.5	<20.0			1.03	6.82	0.68	48.5	16.2		N	N	N	N	32	N	N	N	N
1	1	52	5	4.5	57.2	33.8	7.9	0.9	0.2	2.6	1.5	0.4	0.04	0.01	3.92	126	39.2	321	100	32.1	13.2	118	12.3	0.15	15.9	43.5			21.5	3.2	<25.0	22.1			2.25	20.6	1.27	51.5	11.7		1:320	N	N	N	>400.00	>400.00	N	N	N
1	1	70	12	5.1	67	23.9	7.5	1.2	0.4	3.4	1.2	0.4	0.06	0.02	4.12	131	40	328	97.1	31.8	11.8	236	9.2	0.22	9.9	18.9	<0.5		46.5	1.7	32.1	<20.0			2.69	11.9	1.07	83.3	17		1:1000	N	N	N	>400.00	>400.00	97.85	N	N
1	1	32	1	3.3	72.4	20.7	5.4	0	1.5	2.4	0.7	0.2	0	0.05	3.32	104	31.4	331	94.6	31.3	12.5	85	12.6	0.11	17	44.5	10.4		48.4	9.9	52.9	47.3			3.66	10.3	1.09	84.2	23		1:1000	N	N	N	>400.00	>400.00	112.88	N	N
1	1	57	120	4	50.3	36.5	12.1	0.8	0.3	2	1.5	0.5	0.03	0.01	3.86	117	36.6	320	94.8	30.3	12.1	191	9.1	0.17	9.3	17.8	1		37.2	1.4	<25.0	100			3.04	16.1	1.84	96.2	14.5		1:1000	N	N	N	>400.00	>400.00	179.84	N	N
1	1	62	36	2.9	62.5	28.6	7.6	1	0.3	1.8	0.8	0.2	0.03	0.01	4.58	130	41.3	315	90.2	28.4	14	205	9.9	0.2	10.2	22.7			30.8	2	25.9	<20.0			2.5	16.8	1.24	103	21.1		1:1000	N	N	N	>400.00	>400.00	74.42	N	N
1	1	52	12	5.1	51.6	38.9	6.8	2.1	0.6	2.6	2	0.3	0.11	0.03	4.24	133	41.4	321	97.6	31.4	13.9	280	10.2	0.29	11	25.7	<0.5		29.6	1.2	39.6	<20.0			4.28	15.4	2.1	87.7	23.9		1:100	N	N	N	N	207.47	N	N	N
1	0	47	48	5	54.6	33.1	10.9	1.2	0.2	2.7	1.7	0.5	0.06	0.01	3.97	122	36.8	332	92.7	30.7	12.8	190	10.2	0.19	10.9	25.1	4.6		37.7	3.9	32.8	46			4.36	16.6	1.09	85.3	23.5		1:1000	N	N	N	>400.00	>400.00	24.34	N	N
1	0	36	2	5.5	54.5	35.3	7.3	2.4	0.5	3	1.9	0.4	0.13	0.03	4.91	152	45.9	331	93.5	31	11.8	164	10.2	0.17	11.9	27.3	<0.5			N	N	N			2.74	12.3	0.95	90.3	17.7		1:320	N	N	N	>400.00	39.24	107.42	N	N
1	1	65	960	3.2	56.8	33.5	7.8	1.6	0.3	1.8	1.1	0.2	0.05	0.01	3.6	108	33.6	321	93.3	30	13	147	11.9	0.17	15.1	40.2	<0.5		36.6	1.7	38.9	<20.0			2.5	16	1.02	80.2	21.8		1:100	N	N	N	197.51	21.03	N	N	N
1	0	65	2	6.2	64.5	25.6	7.8	1.5	0.6	4	1.6	0.5	0.09	0.04	4.15	97	33.2	292	80	23.4	16.4	238	12.2	0.29	18.9	44.3	<0.5		26.9	1.3	25.8	<20.0			1.34	9.2	1.32	57.7	15.6		1:100	N	N	N	>400.00	>400.00	N	N	N
1	1	48	3	3.6	38.2	53	6.5	1.7	0.6	1.4	1.9	0.2	0.06	0.02	4.09	134	38.7	346	94.6	32.8	12.9	167	11.2	0.19	12.9	33.2	<0.5		30.4	2.5	<25.0	71.4			2.86	14.7	1.12	80.8	18.3		1:1000	N	N	N	186.92	>400.00	N	N	2
1	1	51	5	4.4	52.4	35.5	10	1.6	0.5	2.3	1.6	0.4	0.07	0.02	4.42	108	36.2	298	81.9	24.4	14.8	226	10.8	0.24	13.5	32.8	0.6		30	1.3	47	190			2.51	19.6	1.79	66.6	18.7		1:320	N	N	N	>400.00	>400.00	N	N	N
1	1	66	1	4.6	48.7	43.3	7.4	0.4	0.2	2.2	2	0.3	0.02	0.01	3.88	120	37.6	319	96.9	30.9	12.4	269	9.4	0.25	9.6	19			41.9	2.1	<25.0	23.3			5.53	10.7	0.96	83.3	15.8		1:1000	N	N	N	>400.00	>400.00	241.43	N	N
1	1	64	48	4.3	39.8	32.3	13.7	12.6	1.6	1.7	1.4	0.6	0.54	0.07	3.76	112	35.5	315	94.4	29.8	12.5	124	10.6	0.13	12.2	28.7			27.2	1.8	<25.0	86.9			7.35	15.9	4.96	61.4	9.34		1:320	N	N	N	124.6	363.32	N	N	N
1	1	62	36	4.2	53.1	37	8.7	0.7	0.5	2.2	1.6	0.4	0.03	0.02	4.05	120	37.6	319	92.8	29.6	11.9	182	9.9	0.18	10.4	23.2	<0.5		24.5	1.6	<25.0	<20.0			1.65	12.2	0.93	74.9	12.6		1:100	N	N	N	56.54	N	N	N	N
1	1	62	1	7.2	78.3	16	5	0.4	0.3	5.6	1.2	0.4	0.03	0.02	4.55	128	39.7	322	87.3	28.1	13.5	189	11.2	0.21	13	34.3	<0.5		37	4.5	53.2	<20.0			2.17	13.4	1.47	83.5	25.7		1:100	N	N	N	131.48	N	N	N	N
1	1	51	60	4.1	48.2	42.3	8.1	1.2	0.2	2	1.7	0.3	0.05	0.01	3.5	107	32.7	327	93.4	30.6	11.7	204	9.8	0.2	10.4	23.4	<0.5		24.4	1.5	131	<20.0			3.82	17.8	1.24	76.6	14.2		1:320	N	N	N	189.47	201.27	>400.00	N	N
1	1	60	1	3.2	50.7	35.9	10.6	2.8	0	1.6	1.1	0.3	0.09	0	3.9	112	35.2	318	90.3	28.7	13.2	185	9.9	0.18	10.2	23.3	<0.5		38.8	2	27.8	111			1.37	27.1	3.21	89.8	17.8		1:1000	N	N	N	>400.00	>400.00	>400.00	N	N
1	1	51	12	5	57.4	32.8	6.8	2.6	0.4	2.9	1.6	0.3	0.13	0.02	4.59	124	37.6	330	81.9	27	13.3	285	9.3	0.27	9.8	18.7	<0.5		36.5	1.5	<25.0	<20.0			1.7	12.3	2.11	77.9	22.9		N	N	N	N	N	182.28	N	N	N
1	1	49	60	3.9	62.3	28.8	7.1	1.3	0.5	2.4	1.1	0.3	0.05	0.02	3.46	103	32.8	314	94.8	29.8	12.2	183	10.2	0.19	11.1	24.8	<0.5		36.5	1.5	52.1	<20.0			3.63	23.5	0.48	68.7	16.2		1:320	N	N	N	>400.00	>400.00	35.35	N	N
1	1	51	24	3.2	53.2	35.3	8.7	2.5	0.3	1.7	1.1	0.3	0.08	0.01	3.89	125	37.5	333	96.4	32.1	11.5	186	10.3	0.19	11.3	26.7	<0.5		35.1	1.9	<25.0	78.8			3.02	22.2	1.09	74.7	20.6		1:1000	N	N	N	>400.00	>400.00	>400.00	N	N
1	1	76	60	3.6	58.7	32.9	6.1	1.7	0.6	2.1	1.2	0.2	0.06	0.02	3.85	114	33.6	339	87.3	29.6	13.2	152	10.7	0.16	12.4	30.2	1.2		31.7	2.5	<25.0	562			5.03	20	1.53	101	27.5		1:1000	N	N	N	>400.00	>400.00	>400.00	N	N
1	1	68	2	3.1	34	29	8	28	1	1.1	0.9	0.2	0.87	0.03	3.4	76	26.2	290	77.1	22.4	15.1	265	9	0.24	8.4	16.3				N	N	N			2.41	16.3	3.67	55.8	10.5		1:320	N	N	N	(++)	(++)	N	N	N
1	1	31	1	5.1	52.5	39.6	7.3	0.2	0.4	2.7	2	0.4	0.01	0.02	3.98	115	35.6	323	89.4	28.9	13.7	293	8.7	0.25	8.1	14.3	1.1		40.2	4.2	171	<20.0			6.11	21	1.62	49.6	16.9		1:1000	N	N	N	>400.00	>400.00	29.41	N	N
1	1	54	96	2.8	48.6	33.2	13.2	4.6	0.4	1.4	0.9	0.4	0.13	0.01	3.74	116	34.9	332	93.3	31	12.3	179	10.7	0.19	12.3	29.7			40.4	2.6	<25.0	95.2			2.54	22.9	1.38	98.5	19.5		1:1000	N	N	N	(+)	N	N	N	N
1	1	54	60	3.3	50	35.5	12.7	1.2	0.6	1.7	1.2	0.4	0.04	0.02	3.88	121	37.3	324	96.1	31.2	12.5	183	11.1	0.2	13.1	33	0.9		N	N	N	N			1.73	15.8	0.57	64.1	11.1		1:100	N	N	N	(++)	N	N	N	N
1	1	68	36	1.3	50.8	33.6	13.3	2.3	0	0.7	0.4	0.2	0.03	0	2.25	70	21.7	323	96.4	31.1	14.6	30	9.6	0.03	9.9	23.4	<0.5		25.3	1.6	26.3	710			7.91	34.6	4.63	61.2	16.3		1:320	N	N	N	>400.00	>400.00	N	N	N
1	1	74	120	9	78.8	14.9	6.3	0	0	7.1	1.3	0.6	0	0	2.85	84	27.3	308	95.8	29.5	15.8	15	13.3	0.02	18.2	8.5			15.5	1.3	<25.0	<20.0			4.18	21.4	0.98	78.9	15		1:100	N	N	N	330.77	>400.00	274.18	N	N
1	1	48	48	3.3	48.2	37.2	11.9	2.1	0.6	1.6	1.2	0.4	0.07	0.02	3.8	125	37.7	332	99.2	32.9	13	242	9.7	0.23	10	21.5	<0.5		40	3.4	142	<20.0			3.81	15.6	0.72	107	19.5		1:1000	N	N	N	>400.00	170.94	N	N	N
1	1	70	120	8.5	60.5	28.2	7.2	3.4	0.7	5.1	2.4	0.6	0.29	0.06	4.96	142	45.1	315	90.9	28.6	12.4	317	10	0.32	11.5	25.5	2.7		55.2	4.9	62.7	<20.0			4.32	17.2	1.1	120	26		1:100弱	N	N	N	N	>400.00	N	N	N
1	0	78	12	4	74.4	12.2	9.7	3.5	0.2	3	0.5	0.4	0.14	0.01	3.09	103	30.6	337	99	33.3	13.5	126	9.8	0.12	10	21.6	54.6		38.8	82.8	47	<20.0			2.55	32.2	0.37	80.7	16.4		1:1000	N	N	N	>400.00	>400.00	>400.00	N	N
1	0	36	12	4.1	48.2	31.8	17.5	1.5	1	2	1.3	0.7	0.06	0.04	4.45	131	39.7	330	89.2	29.4	12.2	155	11.2	0.17	11.9	32.8	2.5		58	6.6	41.4	<20.0			2.21	13.1	0.48	83	17.7		1:1000	N	N	N	227.04	>400.00	N	N	N
1	1	52	1	5.8	51.2	37	11.3	0.2	0.3	3	2.1	0.7	0.01	0.02	3.61	112	32.8	341	90.9	31	14	196	13	0.25	15.9	47.1	3.4		27.2	6.6	53.8	<20.0			4.4	12.9	2.12	84	16.1		1:1000	N	N	N	(++)	(++)	N	N	N
1	1	54	10	4.7	32.3	54.2	8.9	4.2	0.4	1.5	2.5	0.4	0.2	0.02	3.89	117	36.4	321	93.6	30.1	12.6	173	10	0.17	10.5	23.8	0.8		44.3	2.3	113	<20.0			2.25	15.8	3.27	106	13.5		1:320	N	N	N	101.75	N	N	N	N
1	1	52	12	4.5	56.3	35.7	6.3	1.3	0.4	2.5	1.6	0.3	0.06	0.02	4.22	129	38.6	334	91.5	30.6	12	200	10.5	0.21	12.4	29.5	<0.5		26.1	1.5	<25.0	<20.0			1.84	18.4	0.69	82.1	17.8		1:1000	N	N	N	109.31	>400.00	>400.00	N	N
1	1	36	6	4.8	49	36.7	11.4	2.3	0.6	2.4	1.8	0.5	0.11	0.03	4.58	133	40	333	87.3	29	12.1	254	11.3	0.29	13.1	34.3	1.7		38.2	1.9	86.6	<20.0			5.12	18.1	0.99	116	16.9		1:320	N	N	N	141.93	96.43	52.72	N	N
1	1	76	24	5	65.7	22.5	11.2	0.2	0.4	3.3	1.1	0.6	0.01	0.02	3.6	117	36.3	322	100.8	32.5	12.9	239	9.9	0.24	10.5	23.2	<0.5			<1.0	<25.0	184			3.61	19	1.51	74	16.2		1:1000	N	N	N	50.86	>400.00	130.77	N	N
1	1	59	3	5.4	50.8	36.7	9	2.8	0.7	2.7	2	0.5	0.15	0.04	4	124	37.9	327	94.8	31	12.7	265	8.8	0.23	8.7	15	<0.5		32.6	3.7	49.7	63.2			2.98	17.9	0.81	77	26.3		1:320	N	N	N	>400.00	>400.00	142.93	N	N
1	1	52	12	2.5	38.5	41.4	16.1	2.8	1.2	1	1	0.4	0.07	0.03	3.93	110	35.1	313	89.3	28	13.6	205	9.9	0.2	10.6	24	0.6		37.9	2.8	51.8	45			3.58	32.5	0.43	95.9	17.9		1:1000	N	N	N	19.68	>400.00	>400.00	N	N
1	1	40	6	7.9	55.4	28.3	10.1	5.3	0.9	4.4	2.2	0.8	0.42	0.07	4.46	129	40.2	321	90.1	28.9	11.3	214	11.8	0.25	14.1	40.5	<0.5		26.9	1.6	25.8	<20.0			3.36	15.7	1.97	67.9	28.7		1:1000	N	N	N	N	148.88	N	N	N
1	1	62	12	2.9	43.2	40.7	12.4	3.4	0.3	1.3	1.2	0.4	0.1	0.01	3.57	106	33.2	319	93	29.7	13.6	150	10.6	0.16	12.3	29.8	<0.5		27	1.3	<25.0	44.5			3.67	15.5	0.66	79.8	13.8		1:320	N	N	N	>400.00	>400.00	N	N	N
1	1	57	12	2.7	45.3	44.6	6.7	3	0.4	1.2	1.2	0.2	0.08	0.01	4.17	120	38.4	313	92.1	28.8	12.7	174	10.6	0.18	12	29.2	1.2		32.9	3.5	55	<20.0			1.2	10.4	0.85	52.7	30.4		1:320	N	N	N	377.4	>400.00	N	N	N
1	1	72	12	4.7	32.5	56.8	8.3	1.5	0.9	1.5	2.7	0.4	0.07	0.04	4.43	139	43	323	97.1	31.4	12.5	156	11.9	0.19	14.6	39.8	<0.5		35	1.1	<25.0	<20.0			3.87	17.9	1.89	70.3	16		1:100	N	N	N	217.79	22.35	N	N	N
1	1	49	1	7.1	86.8	11.4	1.7	0	0.1	6.2	0.8	0.1	0	0.01	4.42	126	41.7	302	94.3	28.5	15.9	151	9.8	0.15	10.1	23.6	6.6		32.6	4.9	111	66.8			2.94	22	0.88	102	21.3		1:320	N	N	N	35.07	>400.00	N	N	N
1	1	53	7	7.4	69.6	25.6	4.4	0.3	0.1	5.2	1.9	0.3	0.02	0.01	4.35	132	39.7	332	91.3	30.3	12.6	219	9.6	0.21	9.8	21.4	2.2		38.5	1.8	79.1	58.6			3.94	18.2	0.63	107	26.7		1:320	N	N	N	46.14	>400.00	N	N	N
1	1	54	12	4.8	78.2	13.5	6	2.1	0.2	3.8	0.6	0.3	0.1	0.01	3.14	97	29.8	326	94.9	30.9	12.9	221	10.4	0.23	11.6	27.6	11		34.2	19.2	31.6	434			2.74	24.3	0.9	100	18.3		1:3200	N	N	N	>400.00	>400.00	>400.00	N	N
1	1	40	36	3.9	50.7	35.1	11.1	2.6	0.5	2	1.4	0.4	0.1	0.02	3.69	104	33.2	313	90	28.2	13.3	258	10.2	0.26	11.3	25.7			35.8	1.4	<25.0	123			3.03	16.2	0.98	102	21.5		1:1000	N	N	N	>400.00	>400.00	3.08	N	N
1	1	50	24	5.6	58	29.2	7.3	4.6	0.9	3.2	1.6	0.4	0.26	0.05	4.07	123	37.7	326	92.6	30.2	11.7	259	9.3	0.24	8.9	17.3	<0.5			N	N	N			5.49	15.1	1.12	105	31		1:100	N	N	N	(+)	N	N	N	N
1	0	64	1	7.3	67.3	23.9	8.5	0	0.3	4.9	1.7	0.6	0	0.02	3.64	123	35.9	343	98.6	33.8	13.1	268	9.8	0.26	9.4	23.7	56.7		N		N	N			3.61	17	1.26	90.7	21.9		1:320	N	N	N	330.38	>400.00	N	N	N
1	1	54	120	4.5	59.6	29.6	7.7	2.7	0.4	2.7	1.3	0.3	0.12	0.02	4.01	119	36.7	324	91.5	29.7	11.5	172	10.7	0.18	12.9	30.5	<0.5		35.1	2.2	26.9	<20.0			2.3	17.3	1.27	79.5	16.3		1:320	N	N	N	(++)	(++)	N	N	N
1	1	53	36	2.3	45	41.9	11.8	1.3	0	1	1	0.3	0.03	0	3.22	103	31	332	96.3	32	13.5	265	9.9	0.26	9.7	22.1	<0.5			1.9	137	<20.0			2.67	22.3	0.82	88.1	24		1:320	N	N	N	>400.00	188.6	N	N	N
1	1	57	120	5.6	71.5	22.8	3.4	0	2.3	4	1.3	0.2	0	0.13	4.26	121	35	346	82.2	28.4	13.6	22	11.6	0.03	11.7	35.3			29.5	2.4	70.3	304			5.77	49.3	1.34	78	11.2		1:1000	N	N	N	>400.00	>400.00	>400.00	N	N
1	1	46	6	4.2	45.9	42	7.1	4.5	0.5	1.9	1.8	0.3	0.19	0.02	3.09	93	29.1	320	94.2	30.1	12.9	78	13.1	0.1	18.3	49.9	<0.5			N	N	N			5.44	25.5	1.29	72.2	25.2		1:100	N	N	N	55.98	N	N	N	N
1	1	76	36	4.3	44.5	44	8.2	2.6	0.7	1.9	1.9	0.4	0.11	0.03	4.06	120	35.7	336	87.9	29.6	12.6	154	11.4	0.18	13.1	35.9			22.8	1.4	<25.0	55.1			2.55	34	0.92	82.7	13.5		1:1000	N	N	N	>400.00	>400.00	>400.00	N	N
1	1	52	72	3.7	39.8	49.1	10.5	0.3	0.3	1.5	1.8	0.4	0.01	0.01	4.23	128	40.4	317	95.5	30.3	13.6	181	11.2	0.2	13.6	33.3			34.5	1.1	44	<20.0			3.02	22.9	0.37	84.5	14		1:1000	N	N	N	>400.00	>400.00	N	N	N
1	1	59	360	3.4	67.7	23.8	7.3	0.9	0.3	2.3	0.8	0.2	0.03	0.01	3.26	99	30	330	92	30.4	12.7	143	11	0.16	13.2	33.9						198			5.14	21	1.24	103.4	25.9		1:320	N	N	N	>400.00	>400.00	N	N	N
1	1	40	144	3.2	48.8	42.4	6.9	1.6	0.3	1.6	1.4	0.2	0.05	0.01	3.94	117	36.1	324	91.6	29.7	11.9	146	11.4	0.17	14.5	36.9	<0.5		22.5	1.1	30.4	42.6			2.51	16.2	0.65	57.1	11.7		1:320	N	N	N	>400.00	>400.00	N	N	N
1	1	50	120	3.4	64.6	21.7	11.6	2.1	0	2.2	0.7	0.4	0.07	0	3.88	118	35.4	333	91.2	30.4	13.2	119	10.2	0.12	10.3	25.5	2.2		36.4	4.3	25.2	21.9			2.98	13.8	0.57	79.9	16.3		1:100	N	N	N	>400.00	>400.00	N	N	N
1	1	70	84	2.1	38.9	41.2	16.6	2.4	0.9	0.8	0.9	0.3	0.05	0.02	3.53	104	32.9	316	93.2	29.5	12.8	151	12.3	0.19	16.1	45.7	<0.5			1.6	25.2	<20.0			4.86	11.7	0.91	74.9	17.4		1:1000	N	N	N	248.7	>400.00	N	N	N
1	1	44	2	2.9	44.2	42.8	12.7	0.3	0	1.3	1.3	0.4	0.01	0	4.71	143	42.3	338	89.8	30.4	12.1	213	9.5	0.2	9.7	20.7	0.6		36.3	1.1	37.6	117			3.71	14.9	1.68	87.9	11.8		1:320	N	N	N	159.24	>400.00	N	N	N
1	1	49	36	4.9	65.4	24.1	7.7	2.2	0.6	3.2	1.2	0.4	0.11	0.03	4.52	142	41.9	339	92.7	31.4	11.7	137	10.4	0.14	11.9	28.5	<0.5		31.5	1.4	50.2	<20.0			1.17	9.71	0.83	86.7	32.9		1:320	N	N	N	(++)	(++)	N	N	N
1	1	55	24	4.6	52.5	39.7	5.2	2.4	0.2	2.4	1.8	0.2	0.11	0.01	4.4	123	38.6	319	87.7	28	12.9	188	10.7	0.2	12.4	30.2	<0.5		41.5	1.3	79.7	<20.0			2.77	17.2	0.92	109	26.6		1:320	N	N	N	61.24	76.96	50.58	N	N
1	1	29	84	2.2	49.9	43.5	4.9	1.3	0.4	1.1	1	0.1	0.03	0.01	4.02	117	36.4	321	90.5	29.1	13	289	11.1	0.32	12.8	33.5			22.6	8.9	114	1250			4.01	20.1	0.99	77.1	19.4		1:1000	N	N	N	204.69	>400.00	>400.00	N	N
1	1	27	36	2	71.1	24.4	4.5	0	0	1.4	0.5	0.1	0	0	3.93	117	35.1	333	89.3	29.8	12.7	103	12	0.12	15	39.2	0.7		21.9	1.1	128	<20.0			2.44	15.6	1.18	58.7	16.3		1:320	N	N	N	>400.00	>400.00	N	N	N
1	0	28	1	4.6	57.5	32.6	7.2	1.8	0.9	2.6	1.5	0.3	0.08	0.04	4.92	154	46	335	93.5	31.3	12.3	178	10.3	0.18	12	28.7	2.9		41.1	3.7	174	<20.0			3.96	18.9	1.97	92.1	17.1		1:80弱	N	N	N	(++)	N	N	N	N
1	1	24	11	2.7	34.5	51.9	11.7	1.5	0.4	0.9	1.4	0.3	0.04	0.01	3.5	99	31.6	313	90.3	28.3	14.6	190	10.4	0.2	11.5	27.7	<0.5		29.8	10	162	<20.0			4.1	23.5	0.95	82.8	19.8		1:100	N	N	N	160.17	N	N	N	N
1	1	27	12	4.4	52.6	36.1	9.4	1.4	0.5	2.3	1.6	0.4	0.06	0.02	4.5	122	38.5	317	85.6	27.1	13.3	160	11.5	0.18	15.1	36.2	<0.5		36.8	10	42.7	26.6			2.46	17	0.89	71.2	19.5		1:320	N	N	N	>400.00	>400.00	18.31	N	N
1	1	22	12	4.2	32.4	50.6	12.7	3.6	0.7	1.4	2.1	0.5	0.15	0.03	4.05	103	33.9	304	83.7	25.4	13.2	204	10.3	0.21	11.4	27.3	<0.5		N	N	N	N			1.39	11.2	1.39	67.6	12.3		1:100	N	N	N	(++)	N	N	N	N
1	1	28	6	4	47	40.8	9.5	2.2	0.5	1.9	1.6	0.4	0.09	0.02	4.19	127	38.5	330	91.9	30.3	11.7	158	11.1	0.18	13.8	34	<0.5		20	1	101	<20.0			4.38	15.7	0.71	66.1	12.3		1:320	N	N	N	(++)	N	N	N	N
1	1	25	12	2.6	42.6	45.7	10.5	0.8	0.4	1.1	1.2	0.3	0.02	0.01	4.27	115	35.9	320	84.1	26.9	14.8	228	11.2	0.26	13.6	34.6	<0.5		28.9	1.8	31.4	40.2			2.07	17	1.4	71.2	14.5		1:320	N	N	N	33.73	>400.00	>400.00	N	N
1	1	29	120	3.1	73.2	16.8	6.1	3.6	0.3	2.3	0.5	0.2	0.11	0.01	4.09	121	37.5	323	91.7	29.6	12.6	187	10	0.19	11.3	24.6			21.4	10	93.4	25			2.04	21.1	2.8	55.6	15.1		1:320	N	N	N	N	(+++)	N	N	N
2	1	56	3	4.9	50.2	35.8	11.4	2.4	0.2	2.5	1.8	0.6	0.12	0.01	4.69	140	43.2	324	92.1	29.9	12.4	216	11.7	0.25	14.7	38.2	1.2		N	N	N	N			2.12	11.6	2.78	95	25		1:1000	N	N	N	N	N	N	N	N
2	1	56	60	4.6	71.1	19.4	8	0.9	0.6	3.3	0.9	0.4	0.04	0.03	4.43	135	40.8	331	92.1	30.5	12.5	237	9.2	0.22	9.6	17.6	7.3		55.5	14.9	30.1	<20.0			2.54	10.3	0.97	116	28.8		1:80	N	N	N	N	N	N	N	N
2	1	71	12	6.6	61.8	26.7	10.4	0.8	0.3	4.1	1.8	0.7	0.05	0.02	3.78	114	34.7	329	91.8	30.2	12.6	236	10.9	0.26	13	32.3	9.7		45.9	9.8	71	<20.0			3.23	16.8	0.35	96.7	24.5		1:160	N	N	N	N	N	N	N	N
2	1	71	48	3	70.2	19.3	10.5	0	0	2.1	0.6	0.3	0	0	2.7	91	28	325	103.7	33.7	14	44	12.6	0.08	16.1	43.7	8.5		43.8	16.5	35.9	<20.0			1.7	12.6	1.01	87.2	26.4		1:1000	N	N	N	N	N	N	N	N
2	1	66	24	7	64.9	23.2	6.5	4.7	0.7	4.5	1.6	0.5	0.33	0.05	4.36	135	39.6	341	90.8	31	11.9	195	10.6	0.21	12.6	30	1.2		28.8	2.3	<25.0	<20.0			3.2	13.9	1.7	69.1	17		1:1000	N	N	N	N	N	N	N	N
2	1	53	3	5.2	50.4	41.5	5.6	2.1	0.4	2.6	2.2	0.3	0.11	0.02	4.39	133	41.8	318	95.2	30.3	12	169	10.3	0.17	11	27	1.7		37.2	1.8	<25.0	<20.0			2.25	15.4	1.69	100	16.8		1:100	N	N	N	N	N	N	N	N
2	1	61	120	3	58.5	31.3	5.9	3.6	0.7	1.8	1	0.2	0.11	0.02	3.76	120	37.6	319	100	31.9	12.1	71			12.6		0.7		32.5	2.9	54.8	<20.0			3.22	14.6	1.76	76.2	13.7		1:320	N	N	N	N	N	N	N	N
2	1	42	6	6.5	45.2	36	14.1	3.8	0.9	2.9	2.4	0.9	0.25	0.06	4.02	122	36.4	335	90.5	30.3	12.2	128	13.6	0.17	20.3	52.8	7.7		64.4	8.3	<25.0	<20.0			4.05	10.9	1.56	117	41		1:160	N	N	N	N	N	N	N	N
2	1	59	6	7.4	55.4	33.4	6	4.7	0.5	4.1	2.5	0.4	0.35	0.04	4.5	136	40.8	333	90.7	30.2	11.3	264	9.6	0.25	10.7	22.5			33.1	3.1	93.7	<20.0			4.82	12.8	2.24	116	34.3		1:1000	N	N	N	N	N	N	N	N
2	1	53	12	3.8	57.6	30.3	6.3	5.3	0.5	2.2	1.2	0.2	0.2	0.02	4.05	125	38.3	326	94.6	30.9	12.6	127	11.2	0.14	13.3	33.7	1.2			N	N	635			1.38	16.2	2.41	87.5	19.3		1:3200	N	N	N	N	N	N	N	N
2	1	60	84	3.8	39.3	48.3	9	2.9	0.5	1.5	1.8	0.3	0.11	0.02	3.93	112	37	303	94.1	28.5	13.1	182	10.3	0.19	11.1	25.8	0.5		35.2	1.9	<25.0	<20.0			3.37	10.8	1.51	78.6	9.68		1:320	N	N	N	N	N	N	N	N
2	1	54	24	4.7	50.6	38.4	8.9	1.9	0.2	2.4	1.8	0.4	0.09	0.01	4.27	118	38.4	307	89.9	27.6	12.1	277	10.3	0.29	12	27.1	<0.5		22.5	10	39.9	<20.0			1.5	10.9	1.67	69.5	15.5		1:1000	N	N	N	N	N	N	N	N
2	1	54	60	4	60	25.1	9.7	4.7	0.5	2.4	1	0.4	0.19	0.02	3.74	116	35.6	326	95.2	31	12.9	189	11.7	0.22	14.7	39.6	<0.5		26.1	1.5	<25.0	<20.0			2.03	12.5	1.16	74	10.2		1:1000	N	N	N	N	N	N	N	N
2	1	47	84	5.1	40.6	33.3	6.8	18.9	0.4	2.1	1.7	0.3	0.96	0.02	4.21	125	38.5	325	91.4	29.7	12.6	160	9.9	0.16	11.2	23.4	2.3		50	6	127	<20.0			2.47	9.16	1.56	101	25.7		1:1000	N	N	N	N	N	N	N	N
2	1	75	2	6.7	62.2	20.9	12.2	4.4	0.3	4.2	1.4	0.8	0.29	0.02	3.97	114	35.7	319	89.9	28.7	15.1	131	10.3	0.13	11	26.4	35		41.2	38.9	40.3	<20.0			2.17	9.48	1.93	83	21.1		1:1000	N	N	N	N	N	N	N	N
2	1	55	4	3.7	51.5	36.2	9.9	1.9	0.5	1.9	1.3	0.4	0.07	0.02	3.33	101	31.3	323	94	30.3	14.3	181	11.6	0.21	13.6	37.5	<0.5		35.2	5.8	<25.0	<20.0			1.58	12.7	0.46	107	46.8		1:320	N	N	N	N	N	N	N	N
2	1	41	60	3.5	59.4	30	7.7	2.3	0.6	2.1	1.1	0.3	0.08	0.02	4.46	126	38.9	324	87.2	28.3	16.6	219	8.8	0.19	9.5	16.2			35.9	1.6	<25.0	<20.0			3.27	18	1.32	98.7	16.2		1:1000	N	N	N	N	N	N	N	N
2	1	61	36	4.9	57.2	31.5	6	3.9	1.4	2.8	1.5	0.3	0.19	0.07	4.88	138	42.9	322	87.9	28.3	12.1	182	10.2	0.19	11.7	26.7	2		36.2	3.1	66.8	<20.0			2.27	14.2	2.82	101	29.5		1:320	N	N	N	N	N	N	N	N
2	1	57	3	3.8	60.5	26	7	5.7	0.8	2.3	1	0.3	0.22	0.03	4.42	86	28.1	306	63.6	19.5	14.6	233	10.7	0.25	15	32	<0.5		34.4	1.5	<25.0	<20.0			2.14	14.2	1.5	80.4	24.1		1:1000	N	N	N	N	N	N	N	N
2	1	48	3	4.6	63.9	28.1	5.9	1.7	0.4	2.9	1.3	0.3	0.08	0.02	4.28	128	40.2	318	93.9	29.9	12.2	185	10.1	0.19	10.4	24.4	<0.5		26.6	1.5	<25.0	<20.0			4.67	14.8	2.17	63.6	14.9		1:320	N	N	N	N	N	N	N	N
2	1	60	36	4.2	48.6	37	9	4.7	0.7	2	1.6	0.4	0.2	0.03	5.3	112	36.6	306	69.1	21.1	14.1	159			14.8		0.9		30.7	1.5	<25.0	<20.0			1.74	10.6	2.18	89	20.8		1:1000	N	N	N	N	N	N	N	N
2	1	50	48	3.7	61.1	29.2	5.9	3.5	0.3	2.3	1.1	0.2	0.13	0.01	4.35	125	39.4	317	90.6	28.7	13.5	181	10.7	0.19	12.3	30.6	<0.5		N	N	N	N			1.8	15.6	0.81	63.9	14.9		1:1000	N	N	N	N	N	N	N	N
2	1	54	60	3.2	52.2	34.5	11.4	1.6	0.3	1.7	1.1	0.4	0.05	0.01	3.77	112	36.9	304	97.9	29.7	12	249	10.8	0.27	12.1	30.1			35.3	2.3	27.7	<20.0			2.15	13.6	0.6	76.9	18.2		1:1000	N	N	N	N	N	N	N	N
2	1	67	24	3.8	46.8	40.8	7.9	4.2	0.3	1.8	1.6	0.3	0.16	0.01	4.13	126	39.8	317	96.4	30.5	12.9	138	11.8	0.16	16	39.6	<0.5		32.4	2	102	<20.0			3.2	14.5	3.65	85.1	15.8		1:320	N	N	N	N	N	N	N	N
2	1	68	132	3.7	43.5	45.6	8.2	2.2	0.5	1.6	1.7	0.3	0.08	0.02	4.36	122	40.1	304	92	28	12.4	276	11	0.3	13.6	32.9	<0.5		29.1	1.2	<25.0	<20.0			1.69	9.79	1.51	63.2	10.3		1:320	N	N	N	N	N	N	N	N
2	1	49	120	4.1	73.5	18.7	7.1	0.2	0.5	3	0.8	0.3	0.01	0.02	3.86	126	39.7	317	102.8	32.6	11.9	212	10	0.21	11.1	24	<0.5		25.5	1.5	94.8	<20.0			1.33	11.9	0.96	73.1	22.7		1:320	N	N	N	N	N	N	N	N
2	1	68	48	4	57.2	32.4	9.4	0.5	0.5	2.3	1.3	0.4	0.02	0.02	3.54	116	35.6	326	100.6	32.8	11.8	137	10.3	0.14	11.9	27.2	<0.5		21	1.4	<25.0	<20.0			2.16	10	1.07	61.9	11.4		1:1000	N	N	N	N	N	N	N	N
2	1	56	72	3.2	53.3	35.7	8.5	1.6	0.9	1.7	1.1	0.3	0.05	0.03	4.1	124	38.3	324	93.4	30.2	12.4	157	11.7	0.18	14.5	37.8	<0.5		32.5	10	27.1	<20.0			1.12	10.6	0.77	83.1	17		1:1000	N	N	N	N	N	N	N	N
2	1	78	2	4.3	49.8	36.1	10.8	2.8	0.5	2.1	1.6	0.5	0.12	0.02	4.2	126	39.3	321	93.6	30	13	171	9.9	0.17	10	23.2	<0.5		31.2	1.5	<25.0	<20.0			4.06	13.2	0.83	70.6	13.2		1:1000	N	N	N	N	N	N	N	N
2	1	76	240	4.8	57.8	29.3	9.8	2.7	0.4	2.8	1.4	0.5	0.13	0.02	4.38	135	42	321	95.9	30.8	12.8	183	10.1	0.18	11.5	26.2			34	1.6	<25.0	<20.0			2.94	13.2	1.3	89.5	21.2		1:1000	N	N	N	N	N	N	N	N
2	0	70	5	6.4	43.3	37.9	12.9	5.1	0.8	2.8	2.4	0.8	0.33	0.05	3.96	124	39.1	317	98.7	31.3	14.4	215	12.9	0.28	15.1	48.1	<0.5		25.1	1.6	214	<20.0			2.93	16.6	4.22	76.5	22		1:1000	N	N	N	N	N	N	N	N
2	1	74	3	4.1	47.1	42.5	8	1.7	0.7	1.9	1.7	0.3	0.07	0.03	4.06	123	38.7	318	95.3	30.3	12.7	199	10.6	0.21	12.2	29.4	<0.5		38.1	1.4	25.9	<20.0			1.79	11.5	0.73	92.4	26.5		1:320	N	N	N	N	N	N	N	N
2	1	60	24	4.2	45.5	38.9	10.6	4.5	0.5	1.9	1.6	0.4	0.19	0.02	3.78	111	35.8	310	94.7	29.4	12	198	10.4	0.21	10.6	26.1	<0.5		27.6	1.4	<25.0	<20.0			2.57	11.7	0.5	69.3	18.3		1:320	N	N	N	N	N	N	N	N
2	1	61	24	8.2	46.2	32.1	8.2	13	0.5	3.8	2.6	0.7	1.07	0.04	3.88	115	35.6	323	91.8	29.6	12.4	309	10.9	0.34	12.6	31.2									1.42	10.6	0.89	122	45.3		1:1000	N	N	N	N	N	N	N	N
2	1	67	1	13.5	64	27.3	8.3	0.1	0.3	8.6	3.7	1.1	0.01	0.04	4.05	124	38	326	93.8	30.6	12.9	231	9.7	0.22	10.8	22.7	<0.5		42.4	2.1	<25.0	<20.0			4.15	18.3	1.24	112	20.4		1:320	N	N	N	N	N	N	N	N
2	1	66	36	2.5	48.8	30.7	15.4	4.7	0.4	1.2	0.8	0.4	0.12	0.01	3.23	98	30.4	322	94.1	30.3	12.7	155	11.2	0.17	12.6	33.3						157			2.6	17.6	2.37	62.1	12.8		1:1000	N	N	N	N	N	N	N	N
2	1	49	2	4.8	40.6	49.8	7.5	1.7	0.4	1.9	2.4	0.4	0.08	0.02	3.99	117	37.2	315	93.2	29.3	11.7	225	11.5	0.26	14	37.6	<0.5		33.3	1.4	<25.0	<20.0			4.1	15.9	1.67	99.5	27		1:1000	N	N	N	N	N	N	N	N
2	1	63	36	5.8	54.7	31.2	9.4	3.8	0.9	3.2	1.8	0.5	0.22	0.05	3.95	124	38.3	324	97	31.4	12.2	205	11	0.23	12.7	32.4	2.5		39	3.7	<25.0	<20.0			3.21	15.2	2.14	101	11.2		1:100	N	N	N	N	N	N	N	N
2	1	65	72	2.1	55	34.7	8.9	0.9	0.5	1.2	0.7	0.2	0.02	0.01	4.05	127	40.6	313	100.2	31.4	12.2	145	11.8	0.17	14.2	39	<0.5		22.9	1.4	<25.0	<20.0			0.94	7.93	0.98	56.9	14.8		1:1000	N	N	N	N	N	N	N	N
2	1	69	72	6.4	65.6	24.5	9.5	0.2	0.2	4.2	1.6	0.6	0.01	0.01	3.96	121	36.7	330	92.7	30.6	15.3	174	10.3	0.18	11.3	26.5	1.4		38.9	2.8	<25.0	<20.0			0.85	7.17	0.92	96.5	22.4		1:320	N	N	N	N	N	N	N	N
2	1	72	60	4.7	45.3	39.6	9.6	5.1	0.4	2.1	1.9	0.5	0.24	0.02	4.54	139	42.7	326	94.1	30.6	12.6	193	11.2	0.22	13.6	33.9	2.9		41	3.6	95.5	<20.0			3.47	16.7	1.97	111	30.5		1:320	N	N	N	N	N	N	N	N
2	1	51	36	4.1	43.1	42	11.4	3	0.5	1.8	1.7	0.5	0.12	0.02	4.01	123	36.9	333	92	30.7	13.2	242	11.5	0.28	13.7	37.3	0.6		47.2	8.7	96.4	<20.0			1.88	14.4	1.73	101	17.4		1:160	N	N	N	N	N	N	N	N
2	1	48	1	5.2	64.3	25	6.2	3.9	0.6	3.3	1.3	0.3	0.2	0.03	3.54	109	32.5	335	91.8	30.8	13.7	168	11.9	0.2	14.6	40.9	<0.5		28.2	1.5	46	<20.0			2.5	13.4	2.55	84.4	20.8		1:1000	N	N	N	N	N	N	N	N
2	1	45	6	4.7	59.6	30.8	7.5	1.9	0.2	2.8	1.4	0.4	0.09	0.01	4.47	137	40.1	342	89.7	30.6	11.9	198	11.6	0.23	14.1	37.4			25.1	2	<25.0	<20.0			3.54	13.4	1.44	82.5	19.2		1:320	N	N	N	N	N	N	N	N
2	1	32	2	4.6	61.9	29.6	5.2	2.6	0.7	2.8	1.4	0.2	0.12	0.03	4.38	123	37.7	326	86.1	28.1	13.6	260	10.4	0.27	12	27.3	<0.5		36.6	2.2	29.7	<20.0			2.66	11.9	1.69	88.7	37.5		1:320	N	N	N	N	N	N	N	N
2	0	50	6	9.1	65.3	22.6	8.6	2.9	0.6	5.9	2.1	0.8	0.26	0.05	4.66	151	43.8	345	94	32.4	11.9	166	11.4	0.19	14.9	35.9	<0.5		52.9	2.5	54.8	<20.0			1.84	15.2	1.72	92.3	16.5		1:1000	N	N	N	N	N	N	N	N
2	1	60	6	5	57.4	32.8	7.8	1.4	0.6	2.9	1.7	0.4	0.07	0.03	5.07	153	47.1	325	92.9	30.2	12.8	261	9.4	0.25	10.5	19.8	<0.5		25.5	1.2	<25.0	<20.0			1.18	11.3	1.79	68.6	22.4		1:320	N	N	N	N	N	N	N	N
2	1	59	3	5.1	59	30.4	8.8	1.6	0.2	3	1.6	0.5	0.08	0.01	4.78	148	45.1	328	94.4	31	11.5	259	9.2	0.24	10.2	18.7	0.8		38	1.2	29.8	<20.0			1.16	7.08	1.32	86.9	18.8		1:160	N	N	N	N	N	N	N	N
2	1	69	120	6.7	36.4	52.4	6.3	4.2	0.7	2.4	3.5	0.4	0.28	0.05	5.07	153	46.9	326	92.5	30.2	12.6	174	11.3	0.2	14.8	35.7	1.8		37.6	4.7	34.2	<20.0			2.88	15.6	1.14	92.3	19.3		1:1000	N	N	N	N	N	N	N	N
2	1	59	4	11.1	73.5	16.7	8.4	1.2	0.2	8.2	1.9	0.9	0.13	0.02	4.44	123	39.8	309	89.6	27.7	13.3	299	9.1	0.27	9.5	17.4	5.1		49.6	9.4	<25.0	<20.0			2.91	12.6	0.86	103	33		1:100	N	N	N	N	N	N	N	N
2	1	59	96	3.3	44.6	43.2	6.4	4.3	1.5	1.5	1.4	0.2	0.14	0.05	4.19	116	36.1	321	86.2	27.7	12.8	192	10.6	0.2	12.2	29.1			20.5	1.4	52.9	<20.0			2.72	10.4	0.61	69.1	17.2		1:1000	N	N	N	N	N	N	N	N
2	1	46	144	5.5	57.2	35.8	4.8	1.8	0.4	3.1	2	0.3	0.1	0.02	4.28	132	40.9	323	95.6	30.8	12.7	174	11.1	0.19	13.2	33.3	<0.5			1.5	43.1	<20.0			2.24	12.4	2.16	83	19.7		1:1000	N	N	N	N	N	N	N	N
2	1	63	72	4.1	60.5	28	5.6	5.4	0.5	2.5	1.1	0.2	0.22	0.02	4.35	128	41	312	94.3	29.4	14.7	126	11.9	0.15	16	42.4	<0.5		30.9	1.7	<25.0	<20.0			2.2	10	1.83	79.7	17.4		1:320	N	N	N	N	N	N	N	N
0	1	50		6.7	50.9	40.3	7.3	0.9	0.6	3.4	2.7	0.5	0.06	0.04	4.36	134	40.6	330	93.1	30.7	13.2	285	10.3	0.29	11.4	26.9									3.57	10.4	0.86	96.2	21		N	N	N	N	N	N	N	N	N
0	1	63		4	60.3	33.4	4	1.3	1	2.4	1.3	0.2	0.05	0.04	5.51	128	41.5	308	75.3	23.2	13.5	207	10.4	0.21	11.4	28.3									2.97	15.4	1.69	101	20		N	N	N	N	N	N	N	N	N
0	1	52		4.9	64.6	23.6	9.6	1.6	0.6	3.2	1.2	0.5	0.08	0.03	4.07	136	38.6	352	94.8	33.4	11.5	103	11.2	0.12	14.8	36.1									1.34	13	2.42	80.4	19.6		N	N	N	N	N	N	N	N	N
0	1	45		5.8	61.5	28.8	7.6	1.2	0.9	3.5	1.7	0.4	0.07	0.05	4.64	148	42.5	348	91.6	31.9	12.7	150	14.9	0.22	23.4	62.5									1.8	11.2	1.42	93.8	13.6		N	N	N	N	N	N	N	N	N
0	1	65		5.7	40.2	49.6	7.7	1.8	0.7	2.3	2.8	0.4	0.1	0.04	4.6	134	41.6	322	90.4	29.1	12.8	246	10.3	0.25	11.6	26.6									3.07	11.8	1.11	102	22.5		N	N	N	N	N	N	N	N	N
0	1	54		4.6	57.4	35.1	5.4	1.7	0.4	2.7	1.6	0.3	0.08	0.02	4.46	135	39.1	345	87.7	30.3	11.7	157	11.7	0.18	14.4	39.6									1.93	16	1.85	82.6	16.2		N	N	N	N	N	N	N	N	N
0	1	72		6.1	58.2	34.7	5.3	1.5	0.3	3.5	2.1	0.3	0.09	0.02	4.57	134	41.3	324	90.4	29.3	12.3	257	11.4	0.29	13.4	36.1									2.22	9.9	0.59	101	26.9		N	N	N	N	N	N	N	N	N
0	1	48		6.5	52.5	40.2	4.9	2.2	0.2	3.4	2.6	0.3	0.14	0.01	4.01	128	36.9	347	92	31.9	12.3	334	10.4	0.35	12.5	29.1									2.11	10.4	0.94	93.6	18.8		N	N	N	N	N	N	N	N	N
0	1	51		7.9	58.4	32	6.5	2.7	0.4	4.6	2.5	0.5	0.21	0.03	4.17	128	39.8	322	95.4	30.7	12.3	232	10.1	0.23	10.7	25.7									1.28	14.7	1.36	104	16		N	N	N	N	N	N	N	N	N
0	1	62		5.8	54.4	36.2	6.3	2.6	0.5	3.1	2.1	0.4	0.15	0.03	4.44	139	41.8	333	94.1	31.3	12	233	11.4	0.27	13.9	36.7									3.29	16.6	0.77	102	35.8		N	N	N	N	N	N	N	N	N
0	1	54		4.3	63	28.8	6.8	0.7	0.7	2.7	1.2	0.3	0.03	0.03	3.91	129	38.6	334	98.7	33	12.1	206	9.6	0.2	10.6	21.4									3.73	12.5	2.38	66.6	13.6		N	N	N	N	N	N	N	N	N
0	1	60		5.3	47.9	43	8.5	0.4	0.2	2.5	2.3	0.5	0.02	0.01	4.56	135	41	329	89.9	29.6	12	214	10	0.21	10.6	24.3									1.78	11.4	1.45	92.1	22.1		N	N	N	N	N	N	N	N	N
0	1	64		5.7	52.2	36.6	9.2	1.6	0.4	3	2.1	0.5	0.09	0.02	3.95	132	39.7	332	100.5	33.4	13	182	12.4	0.23	16.9	45.2									3.31	16.4	0.95	121	31.2		N	N	N	N	N	N	N	N	N
0	1	65		6.1	59.1	33.7	5	1.5	0.7	3.6	2	0.3	0.09	0.04	3.78	123	36.9	333	97.6	32.5	12	218	10	0.22	11.3	25.3									1.54	9.27	1.12	108	28.2		N	N	N	N	N	N	N	N	N
0	1	54		4.9	46	44.3	6.3	2.4	1	2.3	2.2	0.3	0.12	0.05	4.18	127	38.2	332	91.4	30.4	11.9	280	9.6	0.27	10.2	21.2									2.86	11.9	1.74	103	21.9		N	N	N	N	N	N	N	N	N
0	1	48		5.7	51.5	42.2	4.7	1.2	0.4	2.9	2.4	0.3	0.07	0.02	4.7	141	42.4	333	90.2	30	13.2	246	10.6	0.26	11.8	29.6									2.28	11.3	0.58	66.6	10.5		N	N	N	N	N	N	N	N	N
0	1	52		5.9	61.5	29.4	7.2	1.4	0.5	3.6	1.7	0.4	0.08	0.03	5.21	110	38.6	285	74.1	21.1	20.2	313	10.9	0.34	14.1	33.8									3.14	15.1	0.6	104	17		N	N	N	N	N	N	N	N	N
0	1	32		5.6	52	32.2	7.3	8	0.5	2.9	1.8	0.4	0.45	0.03	3.83	109	34	321	88.8	28.5	14.2	231	10.8	0.25	12.4	31.8									2.45	14.1	1.14	111	21.1		N	N	N	N	N	N	N	N	N
0	1	32		8.4	61.2	30.2	7	1.2	0.4	5.1	2.5	0.6	0.1	0.03	4.84	151	44.5	339	91.9	31.2	11.7	317	9.6	0.3	10.6	21.4									2.7	11.4	1.66	102	19.3		N	N	N	N	N	N	N	N	N
0	1	76		6.9	72.3	19.1	8.2	0.1	0.3	5	1.3	0.6	0.01	0.02	4.84	146	44.7	327	92.4	30.2	12.1	228	11.3	0.26	13.9	35.9									3.27	15.5	1.35	101	20.8		N	N	N	N	N	N	N	N	N
0	1	72		5.3	57.2	34.1	7.7	0.4	0.6	3.1	1.8	0.4	0.02	0.03	3.89	119	36.6	325	94.1	30.6	12.7	247	10.3	0.26	11.1	26.6									2.97	12.1	1.2	96.1	22.4		1:100	N	N	N	N	N	N	N	N
0	1	71		4.4	41.6	49.7	6.6	1.6	0.5	1.8	2.2	0.3	0.07	0.02	3.81	113	34.4	328	90.3	29.7	12.4	173	11	0.19	12.6	32									2.41	7.77	1.2	65.3	21.8		N	N	N	N	N	N	N	N	N
0	1	54		6.6	49	44.8	4.8	0.9	0.5	3.3	3	0.3	0.06	0.03	4.57	135	40.8	331	89.3	29.5	11.9	222	11.1	0.25	13.5	33.5									2.58	14.7	1.5	89.2	15.4		N	N	N	N	N	N	N	N	N
0	1	52		5.9	46.1	46.2	5.1	1.2	1.4	2.7	2.7	0.3	0.07	0.08	4.89	146	42.7	342	87.3	29.9	11.9	280	10.1	0.28	12.1	26.2									4.01	14	0.71	105	14.3		N	N	N	N	N	N	N	N	N
0	1	74		4	59.1	30.4	8.5	1.5	0.5	2.4	1.2	0.3	0.06	0.02	3.93	122	36.6	333	93.1	31	12	199	9	0.18	9	15.1									2.48	12.3	0.71	90.3	13.2		N	N	N	N	N	N	N	N	N
0	1	56		7	55.5	40.4	3.6	0.1	0.4	3.9	2.8	0.3	0.01	0.03	4.69	147	42.9	343	91.5	31.3	11.1	228	10	0.23	11.3	24									2.43	12.8	0.79	107	24.8		N	N	N	N	N	N	N	N	N
0	1	46		5	62.8	27.6	6	3.2	0.4	3.1	1.4	0.3	0.16	0.02	4.11	110	34.1	323	83	26.8	13.6	282	8.9	0.25	8.8	15.4									3.3	13.9	1.47	68.7	8.07		N	N	N	N	N	N	N	N	N
0	1	26		5.6	57.2	36.3	6	0.5	0	3.2	2	0.3	0.03	0	4.08	128	38	337	93.1	31.4	11.2	276	9.9	0.27	10.5	23.5									2.06	14.7	2.04	65.9	18.6		N	N	N	N	N	N	N	N	N
0	1	65		5.4	52.7	38.3	7.1	1.3	0.6	2.8	2.1	0.4	0.07	0.03	3.78	115	36.4	316	96.3	30.4	14.8	187	10.7	0.2	12.4	30.1									3.13	13.5	1.51	123	27		N	N	N	N	N	N	N	N	N
0	1	76		3.9	52.6	35.8	8.5	2.8	0.3	2.1	1.4	0.3	0.11	0.01	3.9	114	37.7	302	96.7	29.2	12.4	244	10.5	0.26	12.2	29.1									0.59	13.8	2.36	78.4	20.6		N	N	N	N	N	N	N	N	N
0	1	52		5.6	59.8	32.7	5.2	1.8	0.5	3.3	1.8	0.3	0.1	0.03	4.97	150	45.3	331	91.1	30.2	11.9	266	10.6	0.28	12.8	28.8									2.17	11.8	1.12	98.2	10.8		N	N	N	N	N	N	N	N	N
0	1	42		8.2	66.3	24.1	7.7	1.5	0.4	5.4	2	0.6	0.12	0.03	4.01	127	38.4	331	95.8	31.7	12.6	219	10.4	0.23	11.4	27.8									2.54	14.8	1.96	110	31.6		N	N	N	N	N	N	N	N	N
0	1	59		10.1	69.3	23.6	6.3	0.3	0.5	7	2.4	0.6	0.03	0.05	4.67	147	45	327	96.4	31.5	13.6	243	11.2	0.27	13	34.2									1.65	10.5	0.99	76.9	16		N	N	N	N	N	N	N	N	N
0	0	32		6.9	55.6	31.7	8.3	3.8	0.6	3.8	2.2	0.6	0.26	0.04	4.99	149	44.2	337	88.6	29.9	11.9	276	10.7	0.29	13	30.1									2.51	10.4	1.18	101	18.8		N	N	N	N	N	N	N	N	N
0	0	46		7	55.9	35.5	6.3	2	0.3	3.9	2.5	0.4	0.14	0.02	4.9	156	45.8	341	93.5	31.8	12.4	258	10.1	0.26	11.6	26.9									1.06	6.97	0.56	79.6	19.8		N	N	N	N	N	N	N	N	N
0	1	69		6	57.2	35.1	6.5	0.7	0.5	3.4	2.1	0.4	0.04	0.03	4.61	155	43.3	358	93.9	33.6	12.6	238	9.8	0.23	11.3	24.5									1.5	12.3	0.61	87.9	15.9		N	N	N	N	N	N	N	N	N
0	1	69		4	49.9	37.4	9.1	2.8	0.8	2	1.5	0.4	0.11	0.03	3.95	122	37	330	93.7	30.9	11.6	183	11.1	0.2	13	33.8									3.7	10.4	1.5	81	10		N	N	N	N	N	N	N	N	N
0	1	63		4.7	54.5	34	7.7	3.2	0.6	2.6	1.6	0.4	0.15	0.03	4.37	134	39.9	336	91.3	30.7	12.1	229	10.9	0.25	13.9	33.7									3.52	10.3	0.85	127	22		N	N	N	N	N	N	N	N	N
0	1	72		5.9	51.3	37.1	10.4	1	0.2	3	2.2	0.6	0.06	0.01	3.47	114	34.8	328	100.3	32.9	12.7	212	10.4	0.22	12	28.6									3.59	14.7	0.64	88.9	22.3		N	N	N	N	N	N	N	N	N
0	1	69		5.7	66.2	28.9	4	0.7	0.2	3.8	1.7	0.2	0.04	0.01	4.87	145	43.7	332	89.7	29.8	13.4	246	8.9	0.22	9.6	15.8									1.01	9.83	0.52	74.8	21.4		N	N	N	N	N	N	N	N	N
0	1	60		5.2	55.1	36.4	6.2	1.9	0.4	2.9	1.9	0.3	0.1	0.02	3.81	112	34.7	323	91.1	29.4	12.4	212	10.5	0.22	11.7	28.3									2.72	16.3	1.81	87.2	18.1		N	N	N	N	N	N	N	N	N
0	1	27		5.3	53.6	35	9.3	1.7	0.4	2.8	1.9	0.5	0.09	0.02	4.02	135	38.7	349	96.3	33.6	11.6	187	11.9	0.22	14.7	39.3									1.54	9.24	1.1	76.5	16.1		N	N	N	N	N	N	N	N	N
0	1	48		5.5	56.7	33.1	6.3	3.4	0.5	3.1	1.8	0.3	0.19	0.03	4.31	128	39.9	321	92.6	29.7	12.9	261	9.6	0.25	9.8	20.9									2.15	16.2	0.59	84.7	21		N	N	N	N	N	N	N	N	N
0	1	57		5.1	64.2	25.5	6.7	3	0.6	3.3	1.3	0.3	0.15	0.03	3.84	121	37.1	326	96.6	31.5	11.9	178	11.6	0.21	14.4	37.4									2.13	10.6	1.31	99.7	19.6		N	N	N	N	N	N	N	N	N
0	1	47		5.3	43.2	44.9	9.2	2.5	0.2	2.3	2.4	0.5	0.13	0.01	4.15	126	38.9	324	93.7	30.4	12	195	10.7	0.21	13.1	30.8									2.25	10.3	1.11	98.8	25.2		N	N	N	N	N	N	N	N	N
0	1	29		5	52.7	37.1	7	2.6	0.6	2.6	1.9	0.4	0.13	0.03	4.57	135	40.1	337	87.7	29.5	12.8	206	11.5	0.24	14.5	36.9									1.75	13.2	1.48	84.9	26.9		N	N	N	N	N	N	N	N	N
0	1	36		6.2	63.6	27.2	7.9	1	0.3	3.9	1.7	0.5	0.06	0.02	4.42	128	39.2	327	88.7	29	12.3	281	10.3	0.29	11.9	27.3									1.61	11.2	1.43	79.6	17.2		N	N	N	N	N	N	N	N	N
0	1	54		6.8	46	43.9	7.9	1.6	0.6	3.1	3	0.5	0.11	0.04	4.3	131	41.6	315	96.7	30.5	12.2	192	10.2	0.2	11.4	26.4									2.16	18.1	1.45	86.3	20.5		N	N	N	N	N	N	N	N	N
0	1	69		4.6	44.9	44.8	8.2	1.5	0.6	2.1	2.1	0.4	0.07	0.03	4.58	144	41.2	350	90	31.4	11.9	180	9.6	0.17	10.8	21.9									1.22	11.4	0.85	87.5	18.1		N	N	N	N	N	N	N	N	N
0	1	75		4.4	46.5	43.2	7.1	2.7	0.5	2	1.9	0.3	0.12	0.02	3.83	110	33.2	331	86.7	28.7	12.5	184	8.9	0.16	9	15.8									2.32	14.3	0.7	73.8	10.5		N	N	N	N	N	N	N	N	N
0	1	41		5.6	64.7	27.9	5.8	1.1	0.5	3.6	1.6	0.3	0.06	0.03	4.35	131	40	328	92	30.1	12	268	9.9	0.27	11.1	24.3									2.07	11.4	0.68	88	23.1		N	N	N	N	N	N	N	N	N
0	1	79		5.9	54.4	32.5	10.1	2	1	3.2	1.9	0.6	0.12	0.06	3.71	116	36.5	318	98.4	31.3	13	236	11.5	0.27	13.1	36.7									2.07	12.1	1.09	112	24.7		N	N	N	N	N	N	N	N	N
0	1	69		6	66.2	23.6	7.5	2.2	0.5	4	1.4	0.5	0.13	0.03	3.92	118	36.8	321	93.9	30.1	13.2	204	10.4	0.21	11.3	27.4									1.54	9.85	1.5	88.4	13.2		N	N	N	N	N	N	N	N	N
0	1	64		4.6	42.3	42.1	10.2	4.1	1.3	1.9	1.9	0.5	0.19	0.06	4.66	137	45	304	96.6	29.4	12.6	226	11.3	0.26	13.3	35.4									2.79	15.4	1.44	80.9	11.8		N	N	N	N	N	N	N	N	N
0	1	48		5.4	60.2	28.9	8.1	2.2	0.6	3.3	1.6	0.4	0.12	0.03	4.01	118	38.6	306	96.3	29.4	11.7	302	9.4	0.28	9.5	19.4									2.29	13.3	2.03	91.1	30.7		N	N	N	N	N	N	N	N	N
0	1	75		5.1	47.8	41.7	6.9	2.8	0.8	2.4	2.1	0.4	0.14	0.04	4.17	117	36.8	318	88.2	28.1	13.2	193	10.9	0.21	12.5	31.2									3.43	9.93	0.64	74.2	18.2		N	N	N	N	N	N	N	N	N
0	1	63		8.7	57	35.4	6.3	1	0.3	5	3.1	0.5	0.09	0.03	4.78	137	44.2	310	92.5	28.7	12.8	237	10	0.24	10.7	24.1									3.85	19.6	0.59	95.9	17.1		N	N	N	N	N	N	N	N	N
0	1	70		5.6	58	29.6	11.2	0.7	0.5	3.2	1.7	0.6	0.04	0.03	3.91	117	35.8	327	91.6	29.9	12.5	288	9.2	0.26	9.5	17.8									3.23	8.17	1.13	89.2	21.4		N	N	N	N	N	N	N	N	N
0	1	41		4.6	45.7	45.9	5.1	2.2	1.1	2.1	2.1	0.2	0.1	0.05	4.3	121	38.2	317	88.8	28.1	12.7	252	11.6	0.29	13.2	37.1									2.07	10.2	0.84	75.4	16.9		N	N	N	N	N	N	N	N	N
0	1	48		6.7	47	43.7	6	3	0.3	3.1	2.9	0.4	0.2	0.02	4.99	103	35.5	290	71.1	20.6	15.6	327	9.7	0.32	10.5	22									3.29	11.6	0.9	104	20.2		N	N	N	N	N	N	N	N	N
0	1	44		7	52.5	39.3	6.4	1.1	0.7	3.7	2.8	0.4	0.08	0.05	4.79	147	44.3	332	92.5	30.7	12.5	225	10	0.23	10.8	24.5									1.1	15.6	2.78	83.5	13.8		N	N	N	N	N	N	N	N	N
0	1	71		5.9	58.3	31.1	6.9	3.4	0.3	3.4	1.8	0.4	0.2	0.02	4.22	138	43.1	320	102.1	32.7	12.1	256	9.7	0.25	10.3	21.5									3.95	12.1	0.88	86.2	23.1		N	N	N	N	N	N	N	N	N
0	1	74		4.5	56	32.6	8.1	2.6	0.7	2.5	1.5	0.4	0.12	0.03	3.98	124	38.1	325	95.7	31.2	11.6	138	11	0.15	13	33.2									1.18	8.93	0.75	70.5	16.7		N	N	N	N	N	N	N	N	N
0	1	56		3.8	54.3	37.5	6.3	1.6	0.3	2.1	1.4	0.2	0.06	0.01	4.57	136	40.7	334	89.1	29.8	12.6	209	9.2	0.19	9.3	17.8									2.36	14.2	2.12	85.2	20.7		N	N	N	N	N	N	N	N	N
0	1	40		5.8	56.8	35.1	6.9	0.7	0.5	3.3	2	0.4	0.04	0.03	4.16	129	39.2	329	94.2	31	12	246	9.6	0.24	10.1	21									1.84	17	0.63	70.5	21.3		N	N	N	N	N	N	N	N	N
0	1	76		5.1	42.7	44	9	4.1	0.2	2.2	2.2	0.5	0.21	0.01	2.85	89	27.5	324	96.5	31.2	12.8	179	9.9	0.18	10.6	24									3.13	13.2	0.6	73	20.2		N	N	N	N	N	N	N	N	N
0	1	47		5.9	50.5	42.4	4.7	1.7	0.7	3	2.5	0.3	0.1	0.04	5.02	158	46.8	338	93.2	31.5	11.7	162	10.3	0.17	11.5	27.5									3.24	15.1	1.11	97	21.3		N	N	N	N	N	N	N	N	N
0	1	59		4.7	57.6	34.4	6.3	1.3	0.4	2.7	1.6	0.3	0.06	0.02	4.58	143	44.3	323	96.7	31.2	13.1	234	9.8	0.23	10.9	22.5									2.27	13.9	0.71	84.2	15.2		N	N	N	N	N	N	N	N	N
0	1	48		6.6	61.4	32.9	5	0.5	0.2	4.1	2.2	0.3	0.03	0.01	4.3	128	40.1	319	93.3	29.8	12.1	202	10.3	0.21	11.1	27									3.95	13.1	1.94	71.9	18.4		N	N	N	N	N	N	N	N	N
0	1	48		4.9	48.2	42.9	5.5	3	0.4	2.4	2.1	0.3	0.15	0.02	3.46	105	31.8	330	91.9	30.3	12.5	243	9.4	0.23	9.7	19.3									2.57	18.1	0.69	84	17.5		N	N	N	N	N	N	N	N	N
0	1	70		4.4	47.3	40.7	9.7	1.8	0.5	2.1	1.8	0.4	0.08	0.02	3.85	124	38.8	320	100.8	32.2	12.8	217	10.9	0.24	12.4	31.3									3.05	13.6	0.9	75.6	18.1		N	N	N	N	N	N	N	N	N
0	1	32		8.1	69.4	23.9	5.9	0.6	0.2	5.6	1.9	0.5	0.05	0.02	4.27	129	37.9	340	88.8	30.2	12.4	170	10.6	0.18	11.6	29.2									1.99	9.92	2.02	92.3	14.8		N	N	N	N	N	N	N	N	N
0	1	63		5.1	56.5	31.2	8.3	3.4	0.6	2.9	1.6	0.4	0.17	0.03	4.63	127	39.9	318	86.2	27.4	13	227	10.5	0.24	12.5	29.3									3.26	10.8	1.25	74.8	15.3		N	N	N	N	N	N	N	N	N
0	1	35		4.9	56.8	36.7	4.9	1.4	0.2	2.8	1.8	0.2	0.07	0.01	4.77	137	42.3	324	88.7	28.7	12.7	254	10.1	0.26	12.7	26.4									3.39	15.8	1.16	80.7	19.1		N	N	N	N	N	N	N	N	N
0	1	40		5.6	54.7	32.7	8.3	3.4	0.9	3.1	1.8	0.5	0.19	0.05	4.07	129	39.3	328	96.6	31.7	11.4	298	9.9	0.3	10.7	23.6									2.23	10.1	2.42	99.6	20.4		N	N	N	N	N	N	N	N	N
0	1	31		6.1	58.4	31.4	7.7	2	0.5	3.6	1.9	0.5	0.12	0.03	4.53	136	38.6	352	85.2	30	12.4	262	9.1	0.24	9	17.1									1.56	12.5	1.4	94.1	11.1		N	N	N	N	N	N	N	N	N
0	1	56		4	56	34.1	6.2	3.2	0.5	2.2	1.4	0.2	0.13	0.02	4.55	136	42.5	320	93.4	29.9	12.9	214	9.9	0.21	10.7	23.7									1.7	10.6	1.07	120	25.6		N	N	N	N	N	N	N	N	N
0	1	53		4.4	52.4	38.2	9.2	0	0.2	2.3	1.7	0.4	0	0.01	4.29	125	38.4	326	89.5	29.1	12.7	205	9.8	0.2	10.7	22.9									3.85	13.5	1.02	98.6	20.5		N	N	N	N	N	N	N	N	N
0	1	57		6.2	60.9	28.2	8.3	2.1	0.5	3.8	1.7	0.5	0.13	0.03	4.47	134	40.8	328	91.3	30	11.3	213	10.7	0.23	12.6	31									2.39	11.8	1.25	71.9	15.8		N	N	N	N	N	N	N	N	N
0	1	73		4.1	55.2	29.4	13.9	1	0.5	2.3	1.2	0.6	0.04	0.02	3.91	126	37.3	338	95.4	32.2	11.8	162	10.2	0.17	11.1	26.4									1.47	13.5	1.85	79.7	31		N	N	N	N	N	N	N	N	N
0	1	55		4.6	56.7	33.3	7.6	1.5	0.9	2.6	1.5	0.3	0.07	0.04	4.74	135	41.1	328	86.7	28.5	13.1	221	10.2	0.23	10.7	25.6									1.81	12.8	1.19	112	18.2		N	N	N	N	N	N	N	N	N
0	1	50		4.4	49.7	39.5	6.4	3.7	0.7	2.2	1.7	0.3	0.16	0.03	4.37	127	39.2	324	89.7	29.1	12	188	11.4	0.21	14.6	36.2									3.86	15.9	1.33	124	30.8		N	N	N	N	N	N	N	N	N
0	1	32		8.7	61.7	27.4	4.5	5.7	0.7	5.4	2.4	0.4	0.5	0.06	4.1	123	37.4	329	91.2	30	12	188	11.1	0.21	12.8	32.9									2.39	12.5	2.28	72.9	19.3		N	N	N	N	N	N	N	N	N
0	1	58		4.2	45.1	46	6.8	1.2	0.9	1.9	1.9	0.3	0.05	0.04	3.92	113	34.9	324	89	28.8	13	176	9.7	0.17	10.1	21.6									2.24	16	1.04	107	27.7		N	N	N	N	N	N	N	N	N
0	1	35		5.2	58	31.9	7.8	1.9	0.4	3	1.7	0.4	0.1	0.02	4.33	130	37.8	344	87.3	30	11.6	189	9.5	0.18	10.7	21									1.13	11.5	0.72	102	19		N	N	N	N	N	N	N	N	N
0	1	31		6.2	51.8	38.7	7.1	1.8	0.6	3.2	2.4	0.4	0.11	0.04	4.19	122	38.3	319	91.4	29.1	12.4	263	9.8	0.26	10.1	22.6									3.87	12.9	1.48	81.2	15.4		N	N	N	N	N	N	N	N	N
0	1	77		4.3	60.1	29.7	8.1	1.4	0.7	2.6	1.3	0.3	0.06	0.03	4.77	117	39.3	298	82.4	24.5	14.8	167	10.6	0.18	13.3	30.6									1.11	9.5	0.96	93.9	22.6		N	N	N	N	N	N	N	N	N
0	1	35		7.4	61.8	31.3	5.7	0.9	0.3	4.6	2.3	0.4	0.07	0.02	4.32	117	36.2	323	83.8	27.1	14.6	213	9.6	0.2	10.1	21.4									2.81	16.4	1.35	73.6	15.5		N	N	N	N	N	N	N	N	N
0	1	57		5.1	42.9	48.4	7.3	1	0.4	2.2	2.5	0.4	0.05	0.02	3.81	111	35.1	316	92.1	29.1	13.1	249	8.5	0.21	8.5	11.6									5.28	12.6	0.95	80.6	25.9		N	N	N	N	N	N	N	N	N
0	1	38		4.8	58.4	35.5	4.2	1.5	0.4	2.8	1.7	0.2	0.07	0.02	4.42	129	38.5	335	87.1	29.2	12.8	200	9	0.18	8.7	16.6									1.43	10.3	1.39	106	19.9		N	N	N	N	N	N	N	N	N
0	1	36		4.2	52.7	37.4	7.3	2.1	0.5	2.2	1.6	0.3	0.09	0.02	4.4	144	42	343	95.5	32.7	11.6	163	9.5	0.15	10.2	20.9									2.13	13.2	1.37	87	17.5		N	N	N	N	N	N	N	N	N
0	1	50		8.1	52	39.2	5.2	2.9	0.7	4.2	3.2	0.4	0.23	0.06	4.78	150	44.6	336	93.3	31.4	12	269	10.8	0.29	12.6	30.5									2.65	13.6	1.64	107	20.1		N	N	N	N	N	N	N	N	N
0	1	34		7.2	65.6	25.6	6.1	2.1	0.6	4.7	1.8	0.4	0.15	0.04	4.76	139	42	331	88.2	29.2	12.3	312	9.6	0.3	10.4	21.5									1	11.7	0.62	83.7	24		N	N	N	N	N	N	N	N	N
0	1	61		3.5	44.7	41.3	11.1	2.3	0.6	1.6	1.4	0.4	0.08	0.02	3.92	124	39.7	312	101.3	31.6	12.8	242	9.3	0.23	9.4	18.8									2.78	13.9	0.75	82.8	20		N	N	N	N	N	N	N	N	N
0	1	69		4.1	43.9	42.1	9.1	4.2	0.7	1.8	1.7	0.4	0.17	0.03	3.96	115	37.5	307	94.7	29	14	259	10	0.26	10.6	24.8									2.02	16.9	0.73	107	15		N	N	N	N	N	N	N	N	N
0	1	75		6.6	54.3	34.6	8.2	2.6	0.3	3.6	2.3	0.5	0.17	0.02	4.46	125	37.7	332	84.5	28	12.9	249	9.8	0.24	10.1	22.7									4.13	14.4	0.83	71.8	19.8		N	N	N	N	N	N	N	N	N
0	1	56		5.9	60	25.3	8.1	6.1	0.5	3.5	1.5	0.5	0.36	0.03	4.49	127	39.1	325	87.1	28.3	12.7	194	9.4	0.18	9.7	20.1									1.54	10.4	0.75	116	26.8		N	N	N	N	N	N	N	N	N
0	0	69		4.8	58.3	29.1	8.2	3.6	0.8	2.8	1.4	0.4	0.17	0.04	4.76	141	42.9	329	90.1	29.6	13.2	142	12.3	0.17	16.3	43.9									1.99	9.34	0.68	90.4	14.6		N	N	N	N	N	N	N	N	N
0	0	47		8.5	58.9	29.4	9	2	0.7	5	2.5	0.8	0.17	0.06	5.1	158	48.1	328	94.3	31	12.5	148	11.3	0.17	13.4	34.9									1.49	9.97	1.17	88.8	25.7		N	N	N	N	N	N	N	N	N
0	0	52		7.7	65	26.9	6.3	1.3	0.5	5	2.1	0.5	0.1	0.04	4.5	140	42.9	326	95.3	31.1	12.1	247	9.5	0.23	9.7	19.9									1.94	8.05	0.75	102	22.7		N	N	N	N	N	N	N	N	N
0	0	55		8.5	50.9	39.3	6.7	2.5	0.6	4.3	3.3	0.6	0.21	0.05	4.52	144	42.3	340	93.6	31.9	12.5	312	8.6	0.27	8.3	13.2									3.42	13.5	1.87	85.2	13.9		N	N	N	N	N	N	N	N	N
0	0	73		6.3	52.4	35.2	10	2.2	0.2	3.3	2.2	0.6	0.14	0.01	3.65	104	31.8	327	87.1	28.5	13	170	10.2	0.17	10.7	25.9									2.64	14.2	0.56	73.6	24.9		N	N	N	N	N	N	N	N	N
0	0	55		6.8	56.8	30.9	8.4	3	0.9	3.9	2.1	0.6	0.2	0.06	4.91	132	41.5	318	84.5	26.9	16.9	355	9.7	0.34	10.4	22									2.82	12.3	0.6	84.8	10.8		N	N	N	N	N	N	N	N	N
0	0	61		5.6	67.1	22.7	7.4	2.3	0.5	3.8	1.3	0.4	0.13	0.03	4.96	153	46.4	330	93.5	30.8	12.6	219	10.1	0.22	11.9	26									1.08	10.5	1.38	81.8	17.3		N	N	N	N	N	N	N	N	N
0	0	61		4.9	53.8	30.8	9.7	5.3	0.4	2.6	1.5	0.5	0.26	0.02	5.39	158	49.3	320	91.5	29.3	12.6	201	9.8	0.2	11.4	23.7									2.81	12.5	0.69	107	21.6		N	N	N	N	N	N	N	N	N
[truncated: 57 more columns]
